# Supplementary material for: Synthesis, Molecular Simulation, DFT, and Kinetic Study of Imidazotriazole-Based Thiazolidinone as Dual Inhibitor of Acetylcholinesterase and Butyrylcholinesterase Enzymes
Source: Pharmaceuticals (Basel). 2025 Mar 15;18(3):415. doi: 10.3390/ph18030415 (PMC11944621; doi:10.3390/ph18030415)
Supplement: Supplementary file 1 [file pharmaceuticals-18-00415-s001.zip]

Archive with 1 entries (1 files):
- pharmaceuticals-3500250-supplementary.pdf
